# Supplementary material for: Glycerol Biosynthesis Pathways from Starch Endow Dunaliella salina with the Adaptability to Osmotic and Oxidative Effects Caused by Salinity
Source: Int J Mol Sci. 2025 Jul 21;26(14):7019. doi: 10.3390/ijms26147019 (PMC12296084; doi:10.3390/ijms26147019)
Supplement: Supplementary file 1 [file ijms-26-07019-s001.zip]

Archive with 1 entries (1 files):
- ijms-3678326-supplementary.pdf
